# Supplementary material for: SWEET Gene Family in Medicago truncatula: Genome-Wide Identification, Expression and Substrate Specificity Analysis
Source: Plants (Basel). 2019 Sep 9;8(9):338. doi: 10.3390/plants8090338 (PMC6783836; doi:10.3390/plants8090338)
Supplement: Supplementary file 1 [file plants-08-00338-s001.zip › Table S1.xls]

## Sheet: Sheet1
Table S1. A list of primer sequences used in this study.
Name	Gene ID	Forward primer	Reverse primer	Function
Actin	Medtr3g095530	AAAAGGATGCCTATGTTGGTG	TAAGTGGAGCCTCAGTTAGAAGTA	qRT-PCR
MtSWEET2a	Medtr8g042490	TGGTCATTCGCACGAAGAGT	AGTCATCGCTAGATGAACGCT	qRT-PCR
MtSWEET3c	Medtr1g028460	TGTGCCATTGCTCTTGCATC	ACTTGGTCCCGCAACGAATA	qRT-PCR
MtSWEET13	Medtr3g098910	TGTGGGATTTGGCACGATTG	CCACAACGTTCGGGAGAGTA	qRT-PCR
MtSWEET16	Medtr2g436310	GGCTCACCTCTTGCTGTCAT	TATAACAACCAAACGCCGCC	qRT-PCR
MtSWEET3c	Medtr1g028460	ACTAGTATGGCAGAAACCCTTCGT	GTCGACCTAAGAAGTTGTCACATT	yeast assay
MtSWEET5b	Medtr6g007637	ACTAGTATGGTTGTGACAGCCAAA	GTCGACTCATGCTGTAGCTCTTCC	yeast assay
MtSWEET7	Medtr8g099730	GAATTCATGGGAGAAGAGCTTGGA	GTCGACTTACTTGGACTGTTTGTT	yeast assay
MtSWEET9b	Medtr7g007490	GAATTCATGTTTTCCTTTTCTGAT	GTCGACAACAATATTCTCTTTCAT	yeast assay
MtSWEET15b	Medtr5g067530	ACTAGTATGGATCCTCATGATCAT	CTCGAGTCATGTTAGGTTTTCCAC	yeast assay
MtSWEET16	Medtr2g436310	ACTAGTATGGCAGATCCAAGTTTC	GTCGACCTAGATAGGTAAGTTTTC	yeast assay
