# Supplementary material for: SWEET Gene Family in Medicago truncatula: Genome-Wide Identification, Expression and Substrate Specificity Analysis
Source: Plants (Basel). 2019 Sep 9;8(9):338. doi: 10.3390/plants8090338 (PMC6783836; doi:10.3390/plants8090338)
Supplement: Supplementary file 1 [file plants-08-00338-s001.zip › Table S2-R2.xlsx]

## Sheet: DEG
Table S2. Differential expression analysis of MtSWEET genes involved in the responses to various abiotic stresses including cold, drought, and salt.
Gene	gene_ID	Mtcold_0	Mtcold_2	Mtcold_6	Mtcold_12	Mtdrought_0	Mtdrought_2	Mtdrought_6	Mtdrought_12	Mtsalt_0	Mtsalt_2	Mtsalt_6	Mtsalt_12	Annotation	GO
MtSWEET1a	Medtr1g029380	1.56607	0.648541	0.768749	0.692165	1.53907	1.37143	1.71044	0.135466	1.19895	2.27884	2.79294	15.5675	bidirectional sugar transporter	GO:0048856	GO:0048466	GO:0009901	GO:0048653	GO:0008150	GO:0009900	GO:0032502	GO:0003006	GO:0048437	GO:0048438	GO:0009908	GO:0048229	GO:0032504	GO:0007275	GO:0032501	GO:0048609	GO:0048513	GO:0048827	GO:0009555	GO:0009791	GO:0048569	GO:0000003	GO:0022414	GO:0048608	GO:0061458	GO:0048367	GO:0044702	GO:0044707	GO:0044767	GO:0044699	GO:0048443	GO:0048731	GO:0005623	GO:0044464	GO:0005575
MtSWEET1b	Medtr3g089125	0.117327	0.409957	0.507072	0.0700053	0.429409	0.0894875	0	0.0685047	0	0.238429	0.0415407	0.0634873	bidirectional sugar transporter	GO:0048856	GO:0048466	GO:0009901	GO:0048653	GO:0008150	GO:0009900	GO:0032502	GO:0003006	GO:0048437	GO:0048438	GO:0009908	GO:0048229	GO:0032504	GO:0007275	GO:0032501	GO:0048609	GO:0048513	GO:0048827	GO:0009555	GO:0009791	GO:0048569	GO:0000003	GO:0022414	GO:0048608	GO:0061458	GO:0048367	GO:0044702	GO:0044707	GO:0044767	GO:0044699	GO:0048443	GO:0048731	GO:0005623	GO:0044464	GO:0005575
MtSWEET2a	Medtr8g042490	5.32041	5.12699	5.09904	2.9406	4.09943	5.33944	3.00275	3.00837	6.27563	5.19734	2.89501	1.63645	bidirectional sugar transporter	GO:0008150	GO:0006812	GO:0006825	GO:0051234	GO:0006811	GO:0051179	GO:0030001	GO:0044699	GO:0044765	GO:0000041	GO:0006810	GO:0005623	GO:0044464	GO:0005575	GO:0005622	GO:0043231	GO:0043229	GO:0044424	GO:0043227	GO:0005634	GO:0043226	GO:0042947	GO:0003674	GO:0022891	GO:0022892	GO:0022857	GO:0005215
MtSWEET2b	Medtr2g073190	17.934	49.245	65.7473	25.2925	17.9011	12.9647	18.2113	15.4425	17.7372	22.6401	26.8526	43.7186	sodium bile acid symporter family protein	GO:0008150	GO:0006812	GO:0006825	GO:0051234	GO:0006811	GO:0051179	GO:0030001	GO:0044699	GO:0044765	GO:0000041	GO:0006810	GO:0005623	GO:0044464	GO:0005575	GO:0005622	GO:0043231	GO:0043229	GO:0044424	GO:0043227	GO:0005634	GO:0043226	GO:0003674	GO:0005215
MtSWEET3a	Medtr3g090940	0.14933	0.452208	0.172102	0.237601	0.0455447	0.113897	0.311365	1.80193	0	0.202309	0.246734	0.808044	bidirectional sugar transporter	GO:0065007	GO:0008150	GO:0010467	GO:0043170	GO:0008152	GO:0071704	GO:0048518	GO:0010628	GO:0045815	GO:0010604	GO:0009893	GO:0050789	GO:0010468	GO:0040029	GO:0060255	GO:0019222	GO:0005623	GO:0044464	GO:0005575	GO:0005622	GO:0043231	GO:0043229	GO:0044424	GO:0043227	GO:0005634	GO:0043226	GO:0042947	GO:0003674	GO:0022891	GO:0022892	GO:0022857	GO:0005215
MtSWEET3b	Medtr3g090950	0.289199	0.2021	0.19998	0.207066	0.105844	0	0.155058	1.01314	0	0.3918	0.737231	0	bidirectional sugar transporter	GO:0065007	GO:0008150	GO:0010467	GO:0043170	GO:0008152	GO:0071704	GO:0048518	GO:0010628	GO:0045815	GO:0010604	GO:0009893	GO:0050789	GO:0010468	GO:0040029	GO:0060255	GO:0019222	GO:0005623	GO:0044464	GO:0005575	GO:0005622	GO:0043231	GO:0043229	GO:0044424	GO:0043227	GO:0005634	GO:0043226	GO:0042947	GO:0003674	GO:0022891	GO:0022892	GO:0022857	GO:0005215
MtSWEET3c	Medtr1g028460	13.7051	14.6109	12.8839	20.8314	12.4941	6.25659	0.759846	2.45319	13.985	6.26817	3.47105	1.56981	bidirectional sugar transporter	GO:0008150	GO:0006812	GO:0006825	GO:0051234	GO:0006811	GO:0051179	GO:0030001	GO:0044699	GO:0044765	GO:0000041	GO:0006810	GO:0005623	GO:0044464	GO:0005575	GO:0005622	GO:0043231	GO:0043229	GO:0044424	GO:0043227	GO:0005634	GO:0043226	GO:0042947	GO:0003674	GO:0022891	GO:0022892	GO:0022857	GO:0005215
MtSWEET4	Medtr4g106990	0	0.0602071	0	0	0.0788298	0.0657116	0	0.100607	0	0.0583602	0.122015	0	bidirectional sugar transporter	GO:0065007	GO:0008150	GO:0010467	GO:0043170	GO:0008152	GO:0071704	GO:0048518	GO:0010628	GO:0045815	GO:0010604	GO:0009893	GO:0050789	GO:0010468	GO:0040029	GO:0060255	GO:0019222	GO:0005623	GO:0044464	GO:0005575	GO:0005622	GO:0043231	GO:0043229	GO:0044424	GO:0043227	GO:0005634	GO:0043226	GO:0042947	GO:0003674	GO:0022891	GO:0022892	GO:0022857	GO:0005215
MtSWEET5a	Medtr6g007610	0	0	0	0.203916	0	0	0.0763494	0.199545	0	0.115752	0	0	bidirectional sugar transporter	GO:0008150	GO:0006812	GO:0006825	GO:0051234	GO:0006811	GO:0051179	GO:0030001	GO:0044699	GO:0044765	GO:0000041	GO:0006810	GO:0005623	GO:0044464	GO:0005575	GO:0005622	GO:0043231	GO:0043229	GO:0044424	GO:0043227	GO:0005634	GO:0043226	GO:0042947	GO:0003674	GO:0022891	GO:0022892	GO:0022857	GO:0005215
MtSWEET5b	Medtr6g007637	0	0	0.0476525	0	0	0	0.0738964	0.675968	0	0	0.175672	0.357977	bidirectional sugar transporter	GO:0048856	GO:0048466	GO:0009901	GO:0048653	GO:0008150	GO:0009900	GO:0032502	GO:0003006	GO:0048437	GO:0048438	GO:0009908	GO:0048229	GO:0032504	GO:0007275	GO:0032501	GO:0048609	GO:0048513	GO:0048827	GO:0009555	GO:0009791	GO:0048569	GO:0000003	GO:0022414	GO:0048608	GO:0061458	GO:0048367	GO:0044702	GO:0044707	GO:0044767	GO:0044699	GO:0048443	GO:0048731	GO:0005623	GO:0044464	GO:0005575
MtSWEET5c	Medtr6g007623	0.0879955	0.368961	0	0	0.161028	0.134231	0	0	0.0957323	0.0596072	0.0623111	0	bidirectional sugar transporter	GO:0048856	GO:0048466	GO:0009901	GO:0048653	GO:0008150	GO:0009900	GO:0032502	GO:0003006	GO:0048437	GO:0048438	GO:0009908	GO:0048229	GO:0032504	GO:0007275	GO:0032501	GO:0048609	GO:0048513	GO:0048827	GO:0009555	GO:0009791	GO:0048569	GO:0000003	GO:0022414	GO:0048608	GO:0061458	GO:0048367	GO:0044702	GO:0044707	GO:0044767	GO:0044699	GO:0048443	GO:0048731	GO:0005623	GO:0044464	GO:0005575
MtSWEET5d	Medtr6g007633	0	0	0	0	0	0	0.389835	0.101886	0	0.118204	0.556047	0.283272	bidirectional sugar transporter	GO:0048856	GO:0048466	GO:0009901	GO:0048653	GO:0008150	GO:0009900	GO:0032502	GO:0003006	GO:0048437	GO:0048438	GO:0009908	GO:0048229	GO:0032504	GO:0007275	GO:0032501	GO:0048609	GO:0048513	GO:0048827	GO:0009555	GO:0009791	GO:0048569	GO:0000003	GO:0022414	GO:0048608	GO:0061458	GO:0048367	GO:0044702	GO:0044707	GO:0044767	GO:0044699	GO:0048443	GO:0048731	GO:0005623	GO:0044464	GO:0005575
MtSWEET6	Medtr3g080990	0	0	0	0.0796926	0	0	0	0.0779843	0	0	0	0.144545	bidirectional sugar transporter	GO:0048856	GO:0048466	GO:0009901	GO:0048653	GO:0008150	GO:0009900	GO:0032502	GO:0003006	GO:0048437	GO:0048438	GO:0009908	GO:0048229	GO:0032504	GO:0007275	GO:0032501	GO:0048609	GO:0048513	GO:0048827	GO:0009555	GO:0009791	GO:0048569	GO:0000003	GO:0022414	GO:0048608	GO:0061458	GO:0048367	GO:0044702	GO:0044707	GO:0044767	GO:0044699	GO:0048443	GO:0048731	GO:0005623	GO:0044464	GO:0005575
MtSWEET7	Medtr8g099730	0.240361	0.111981	0.138508	0.191221	0.219926	0.0611092	0.787557	3.36819	0	0.271364	1.3049	1.21392	bidirectional sugar transporter	GO:0048856	GO:0048466	GO:0009901	GO:0048653	GO:0008150	GO:0009900	GO:0032502	GO:0003006	GO:0048437	GO:0048438	GO:0009908	GO:0048229	GO:0032504	GO:0007275	GO:0032501	GO:0048609	GO:0048513	GO:0048827	GO:0009555	GO:0009791	GO:0048569	GO:0000003	GO:0022414	GO:0048608	GO:0061458	GO:0048367	GO:0044702	GO:0044707	GO:0044767	GO:0044699	GO:0048443	GO:0048731	GO:0005623	GO:0044464	GO:0005575
MtSWEET9a	Medtr5g092600	0	0	0	0	0	0	0.072728	0	0	0.0551308	0	0	bidirectional sugar transporter	GO:0048856	GO:0048466	GO:0009901	GO:0048653	GO:0008150	GO:0009900	GO:0032502	GO:0003006	GO:0048437	GO:0048438	GO:0009908	GO:0048229	GO:0032504	GO:0007275	GO:0032501	GO:0048609	GO:0048513	GO:0048827	GO:0009555	GO:0009791	GO:0048569	GO:0000003	GO:0022414	GO:0048608	GO:0061458	GO:0048367	GO:0044702	GO:0044707	GO:0044767	GO:0044699	GO:0048443	GO:0048731	GO:0005623	GO:0044464	GO:0005575
MtSWEET9b	Medtr7g007490	0.0745148	0.416584	0.42939	0.266763	0.340898	0.966174	45.0794	28.889	0.0810665	1.21141	3.74633	6.29007	bidirectional sugar transporter	GO:0048856	GO:0048466	GO:0009901	GO:0048653	GO:0008150	GO:0009900	GO:0032502	GO:0003006	GO:0048437	GO:0048438	GO:0009908	GO:0048229	GO:0032504	GO:0007275	GO:0032501	GO:0048609	GO:0048513	GO:0048827	GO:0009555	GO:0009791	GO:0048569	GO:0000003	GO:0022414	GO:0048608	GO:0061458	GO:0048367	GO:0044702	GO:0044707	GO:0044767	GO:0044699	GO:0048443	GO:0048731	GO:0005623	GO:0044464	GO:0005575
MtSWEET11	Medtr3g098930	0	0	0	0.0400628	0	0	0	0.0784081	0	0.0454829	0.023773	0.0726654	sugar efflux transporter for intercellular exchange protein	GO:0048856	GO:0048466	GO:0009901	GO:0048653	GO:0008150	GO:0009900	GO:0032502	GO:0003006	GO:0048437	GO:0048438	GO:0009908	GO:0048229	GO:0032504	GO:0007275	GO:0032501	GO:0048609	GO:0048513	GO:0048827	GO:0009555	GO:0009791	GO:0048569	GO:0000003	GO:0022414	GO:0048608	GO:0061458	GO:0048367	GO:0044702	GO:0044707	GO:0044767	GO:0044699	GO:0048443	GO:0048731	GO:0005623	GO:0044464	GO:0005575
MtSWEET12	Medtr8g096320	74.1274	82.9744	76.2888	52.1829	73.9234	87.5351	47.8502	37.0169	74.2075	41.9324	39.7825	56.6836	bidirectional sugar transporter	GO:0065007	GO:0008150	GO:0010467	GO:0043170	GO:0008152	GO:0071704	GO:0048518	GO:0010628	GO:0045815	GO:0010604	GO:0009893	GO:0050789	GO:0010468	GO:0040029	GO:0060255	GO:0019222	GO:0005623	GO:0044464	GO:0005575	GO:0005622	GO:0043231	GO:0043229	GO:0044424	GO:0043227	GO:0005634	GO:0043226	GO:0042947	GO:0003674	GO:0022891	GO:0022892	GO:0022857	GO:0005215
MtSWEET13	Medtr3g098910	50.4643	83.9003	90.5795	103.742	46.4325	29.8288	171.665	197.203	55.7727	88.0932	147.576	76.6939	sugar efflux transporter for intercellular exchange protein	GO:0048856	GO:0048466	GO:0009901	GO:0048653	GO:0008150	GO:0009900	GO:0032502	GO:0003006	GO:0048437	GO:0048438	GO:0009908	GO:0048229	GO:0032504	GO:0007275	GO:0032501	GO:0048609	GO:0048513	GO:0048827	GO:0009555	GO:0009791	GO:0048569	GO:0000003	GO:0022414	GO:0048608	GO:0061458	GO:0048367	GO:0044702	GO:0044707	GO:0044767	GO:0044699	GO:0048443	GO:0048731	GO:0005623	GO:0044464	GO:0005575
MtSWEET14	Medtr8g096310	20.3592	22.1742	15.3088	15.6438	18.9009	17.5356	21.9205	21.861	22.7975	20.3503	15.7529	11.9302	bidirectional sugar transporter	GO:0048856	GO:0048466	GO:0009901	GO:0048653	GO:0008150	GO:0009900	GO:0032502	GO:0003006	GO:0048437	GO:0048438	GO:0009908	GO:0048229	GO:0032504	GO:0007275	GO:0032501	GO:0048609	GO:0048513	GO:0048827	GO:0009555	GO:0009791	GO:0048569	GO:0000003	GO:0022414	GO:0048608	GO:0061458	GO:0048367	GO:0044702	GO:0044707	GO:0044767	GO:0044699	GO:0048443	GO:0048731	GO:0005623	GO:0044464	GO:0005575
MtSWEET15a	Medtr2g007890	0	0	0	0	0	0	0	0.0666071	0	0.115912	0.08078	0	bidirectional sugar transporter	GO:0048856	GO:0048466	GO:0009901	GO:0048653	GO:0008150	GO:0009900	GO:0032502	GO:0003006	GO:0048437	GO:0048438	GO:0009908	GO:0048229	GO:0032504	GO:0007275	GO:0032501	GO:0048609	GO:0048513	GO:0048827	GO:0009555	GO:0009791	GO:0048569	GO:0000003	GO:0022414	GO:0048608	GO:0061458	GO:0048367	GO:0044702	GO:0044707	GO:0044767	GO:0044699	GO:0048443	GO:0048731	GO:0005623	GO:0044464	GO:0005575
MtSWEET15b	Medtr5g067530	0	0	0	0.152305	0	0	0	0.0745201	0	0.129683	0.225942	0	bidirectional sugar transporter	GO:0048856	GO:0048466	GO:0009901	GO:0048653	GO:0008150	GO:0009900	GO:0032502	GO:0003006	GO:0048437	GO:0048438	GO:0009908	GO:0048229	GO:0032504	GO:0007275	GO:0032501	GO:0048609	GO:0048513	GO:0048827	GO:0009555	GO:0009791	GO:0048569	GO:0000003	GO:0022414	GO:0048608	GO:0061458	GO:0048367	GO:0044702	GO:0044707	GO:0044767	GO:0044699	GO:0048443	GO:0048731	GO:0005623	GO:0044464	GO:0005575
MtSWEET15c	Medtr7g405730	2.50799	1.33354	1.66515	0.715686	3.34237	1.95447	0.828252	0.955015	0.949043	2.2898	2.47088	0.413032	bidirectional sugar transporter	GO:0048856	GO:0048466	GO:0009901	GO:0048653	GO:0008150	GO:0009900	GO:0032502	GO:0003006	GO:0048437	GO:0048438	GO:0009908	GO:0048229	GO:0032504	GO:0007275	GO:0032501	GO:0048609	GO:0048513	GO:0048827	GO:0009555	GO:0009791	GO:0048569	GO:0000003	GO:0022414	GO:0048608	GO:0061458	GO:0048367	GO:0044702	GO:0044707	GO:0044767	GO:0044699	GO:0048443	GO:0048731	GO:0005623	GO:0044464	GO:0005575
MtSWEET15d	Medtr7g405710	1.03184	0.576862	0.753154	0.0820887	0.69235	0.104934	0.122941	0	0.823213	0.139792	0.0974217	0	sugar efflux transporter for intercellular exchange protein	GO:0048856	GO:0048466	GO:0009901	GO:0048653	GO:0008150	GO:0009900	GO:0032502	GO:0003006	GO:0048437	GO:0048438	GO:0009908	GO:0048229	GO:0032504	GO:0007275	GO:0032501	GO:0048609	GO:0048513	GO:0048827	GO:0009555	GO:0009791	GO:0048569	GO:0000003	GO:0022414	GO:0048608	GO:0061458	GO:0048367	GO:0044702	GO:0044707	GO:0044767	GO:0044699	GO:0048443	GO:0048731	GO:0005623	GO:0044464	GO:0005575
MtSWEET16	Medtr2g436310	15.709	17.416	7.45279	5.28554	16.2646	9.72933	1.79428	3.03438	11.7575	29.203	8.82375	2.49258	bidirectional sugar transporter	GO:0048856	GO:0048466	GO:0009901	GO:0048653	GO:0008150	GO:0009900	GO:0032502	GO:0003006	GO:0048437	GO:0048438	GO:0009908	GO:0048229	GO:0032504	GO:0007275	GO:0032501	GO:0048609	GO:0048513	GO:0048827	GO:0009555	GO:0009791	GO:0048569	GO:0000003	GO:0022414	GO:0048608	GO:0061458	GO:0048367	GO:0044702	GO:0044707	GO:0044767	GO:0044699	GO:0048443	GO:0048731	GO:0005623	GO:0044464	GO:0005575
[truncated: 18 more columns]

## Sheet: QC
Sample	Raw reads	Raw read pairs	Raw bases	Clean reads	Clean bases	Clean read pairs	Average length	Clean reads %	Clean bases %	Q20 %	Q30 %
Mtcold_0	36161228	18080614	5424184200	35206608	5104910008	17603304	144.999	0.9736	0.9411	0.9631	0.9076
Mtcold_2	52012942	26006471	7801941300	50854354	7378337043	25427177	145.088	0.9777	0.9457	0.9658	0.9138
Mtcold_6	63188606	31594303	9478290900	62165000	9067390217	31082500	145.86	0.9838	0.9566	0.9702	0.9233
Mtcold_12	30683534	15341767	4602530100	30171500	4394989920	15085750	145.667	0.9833	0.9549	0.9699	0.9231
Mtdrought_0	39943920	19971960	5991588000	38581368	5591545209	19290684	144.929	0.9659	0.9332	0.9577	0.8957
Mtdrought_2	47147946	23573973	7072191900	45914704	6667463302	22957352	145.214	0.9738	0.9428	0.9636	0.9089
Mtdrought_6	40332040	20166020	6049806000	39359858	5728176419	19679929	145.533	0.9759	0.9468	0.9645	0.911
Mtdrought_12	32190726	16095363	4828608900	31280582	4531321307	15640291	144.861	0.9717	0.9384	0.958	0.8944
Mtsalt_0	32796278	16398139	4919441700	31988860	4690412901	15994430	146.626	0.9754	0.9534	0.9676	0.9189
Mtsalt_2	53265042	26632521	7989756300	52464012	7670506155	26232006	146.205	0.985	0.96	0.9712	0.9256
Mtsalt_6	51508882	25754441	7726332300	50586154	7389461917	25293077	146.077	0.9821	0.9564	0.9694	0.9223
Mtsalt_12	34690844	17345422	5203626600	34011592	4933750793	17005796	145.061	0.9804	0.9481	0.9686	0.92

## Sheet: Mapping
Sample	Total reads	Total mapped	Mapped ratio(%)	Multiple mapped	Unique mapped	Read-1	Read-2	Reads map to '+'	Reads map to '-'	Non-Splice reads	Splice reads	Reads Proper pair
Mtcold_0	35206608	32376706	0.92	1211809	31164897	15594412	15570485	15582719	15582178	18443622	12721275	31140420
Mtcold_2	50854354	46330092	0.911	2231350	44098742	22066171	22032571	22049764	22048978	27021422	17077320	44064208
Mtcold_6	62165000	56185408	0.904	2848159	53337249	26679288	26657961	26669072	26668177	32734814	20602435	53313784
Mtcold_12	30171500	27131295	0.899	1552231	25579064	12796664	12782400	12789654	12789410	15670607	9908457	25564500
Mtdrought_0	38581368	35385118	0.917	1366930	34018188	17022853	16995335	17009351	17008837	20159941	13858247	33990080
Mtdrought_2	45914704	42449152	0.925	2035953	40413199	20222406	20190793	20206912	20206287	24663289	15749910	40380242
Mtdrought_6	39359858	36231499	0.921	1649819	34581680	17304192	17277488	17290976	17290704	20937494	13644186	34554366
Mtdrought_12	31280582	27725619	0.886	1812501	25913118	12963927	12949191	12956811	12956307	16003983	9909135	25897200
Mtsalt_0	31988860	29760086	0.93	1155692	28604394	14309367	14295027	14302348	14302046	16795938	11808456	28589414
Mtsalt_2	52464012	47796253	0.911	1816284	45979969	22997829	22982140	22990083	22989886	27355808	18624161	45963520
Mtsalt_6	50586154	45722270	0.904	2032733	43689537	21853589	21835948	21844913	21844624	26252010	17437527	43671020
Mtsalt_12	34011592	29916762	0.88	2043308	27873454	13945555	13927899	13936797	13936657	17415814	10457640	27855082

## Sheet: EXP&PVALUE&FDR
Gene_ID	Mtcold_0	Mtcold_2	G1	G2	G2_vs_G1_log2FoldChange	G2_vs_G1_Pvalue	G2_vs_G1_FDR
Medtr1g029380	4.85309	3.74182	4.85309	3.74182	-1.11128	0.263071	1
Medtr3g089125	1.61674	3.12704	1.61674	3.12704	1.5103	0.340518	1
Medtr8g042490	6.63188	6.67733	6.63188	6.67733	0.0454431	0.929052	1
Medtr2g073190	9.26407	10.8191	9.26407	10.8191	1.55505	0.00174778	0.113533
Medtr3g090940	2.0357	3.46693	2.0357	3.46693	1.43123	0.315982	1
Medtr3g090950	2.62457	2.28339	2.62457	2.28339	-0.341184	0.944746	1
Medtr1g028460	8.15052	8.34155	8.15052	8.34155	0.191027	0.682385	1
Medtr4g106990	0	0.826714	0	0.826714	0.826714	1	1
Medtr6g007610	NA	NA	NA	NA	NA	NA	NA
Medtr6g007637	NA	NA	NA	NA	NA	NA	NA
Medtr6g007623	1.0239	2.49617	1.0239	2.49617	1.47227	0.45027	1
Medtr6g007633	NA	NA	NA	NA	NA	NA	NA
Medtr3g080990	NA	NA	NA	NA	NA	NA	NA
Medtr8g099730	2.0357	1.34896	2.0357	1.34896	-0.68674	0.838528	1
Medtr5g092600	NA	NA	NA	NA	NA	NA	NA
Medtr7g007490	1.0239	2.84582	1.0239	2.84582	1.82192	0.296689	1
Medtr3g098930	NA	NA	NA	NA	NA	NA	NA
Medtr8g096320	11.2028	11.4647	11.2028	11.4647	0.261883	0.570915	1
Medtr3g098910	10.1135	10.9456	10.1135	10.9456	0.832167	0.086513	1
Medtr8g096310	8.73029	8.95232	8.73029	8.95232	0.222038	0.626318	1
Medtr2g007890	NA	NA	NA	NA	NA	NA	NA
Medtr5g067530	NA	NA	NA	NA	NA	NA	NA
Medtr7g405730	5.601	4.81134	5.601	4.81134	-0.789662	0.344377	1
Medtr7g405710	4.04449	3.36229	4.04449	3.36229	-0.682201	0.584666	1
Medtr2g436310	8.10793	8.35525	8.10793	8.35525	0.247321	0.604048	1
Gene_ID	Mtcold_0	Mtcold_6	G1	G2	G2_vs_G1_log2FoldChange	G2_vs_G1_Pvalue	G2_vs_G1_FDR
Medtr1g029380	4.85309	4.03621	4.85309	4.03621	-0.816888	0.496892	1
Medtr3g089125	1.61674	3.46569	1.61674	3.46569	1.84895	0.252783	1
Medtr8g042490	6.63188	6.73926	6.63188	6.73926	0.107382	0.864844	1
Medtr2g073190	9.26407	11.3063	9.26407	11.3063	2.0422	0.00215935	0.168571
Medtr3g090940	2.0357	2.32743	2.0357	2.32743	0.291735	0.98196	1
Medtr3g090950	2.62457	2.32743	2.62457	2.32743	-0.297141	0.972273	1
Medtr1g028460	8.15052	8.23086	8.15052	8.23086	0.0803339	0.862688	1
Medtr4g106990	NA	NA	NA	NA	NA	NA	NA
Medtr6g007610	NA	NA	NA	NA	NA	NA	NA
Medtr6g007637	0	0.739721	0	0.739721	0.739721	1	1
Medtr6g007623	1.0239	0	1.0239	0	-1.0239	0.818962	1
Medtr6g007633	NA	NA	NA	NA	NA	NA	NA
Medtr3g080990	NA	NA	NA	NA	NA	NA	NA
Medtr8g099730	2.0357	1.58955	2.0357	1.58955	-0.446147	0.957211	1
Medtr5g092600	NA	NA	NA	NA	NA	NA	NA
Medtr7g007490	1.0239	2.94458	1.0239	2.94458	1.92069	0.297045	1
Medtr3g098930	NA	NA	NA	NA	NA	NA	NA
Medtr8g096320	11.2028	11.414	11.2028	11.414	0.211131	0.717825	1
Medtr3g098910	10.1135	11.1265	10.1135	11.1265	1.01301	0.113706	1
Medtr8g096310	8.73029	8.48933	8.73029	8.48933	-0.240955	0.751855	1
Medtr2g007890	NA	NA	NA	NA	NA	NA	NA
Medtr5g067530	NA	NA	NA	NA	NA	NA	NA
Medtr7g405730	5.601	5.18991	5.601	5.18991	-0.41109	0.710508	1
Medtr7g405710	4.04449	3.77897	4.04449	3.77897	-0.265522	0.896887	1
Medtr2g436310	8.10793	7.2065	8.10793	7.2065	-0.901422	0.204786	1
Gene_ID	Mtcold_0	Mtcold_12	G1	G2	G2_vs_G1_log2FoldChange	G2_vs_G1_Pvalue	G2_vs_G1_FDR
Medtr1g029380	4.85309	3.90742	4.85309	3.90742	-0.94567	0.463055	1
Medtr3g089125	1.61674	1.26337	1.61674	1.26337	-0.353371	1	1
Medtr8g042490	6.63188	5.96865	6.63188	5.96865	-0.66323	0.460778	1
Medtr2g073190	9.26407	9.94279	9.26407	9.94279	0.678719	0.292443	1
Medtr3g090940	2.0357	2.72295	2.0357	2.72295	0.687251	0.811759	1
Medtr3g090950	2.62457	2.37897	2.62457	2.37897	-0.245602	1	1
Medtr1g028460	8.15052	8.93603	8.15052	8.93603	0.785506	0.234777	1
Medtr4g106990	NA	NA	NA	NA	NA	NA	NA
Medtr6g007610	0	1.92642	0	1.92642	1.92642	0.47476	1
Medtr6g007637	NA	NA	NA	NA	NA	NA	NA
Medtr6g007623	1.0239	0	1.0239	0	-1.0239	1	1
Medtr6g007633	NA	NA	NA	NA	NA	NA	NA
Medtr3g080990	0	1.26337	0	1.26337	1.26337	0.858568	1
Medtr8g099730	2.0357	1.92642	2.0357	1.92642	-0.109279	1	1
Medtr5g092600	NA	NA	NA	NA	NA	NA	NA
Medtr7g007490	1.0239	2.37897	1.0239	2.37897	1.35508	0.593699	1
Medtr3g098930	0	1.26337	0	1.26337	1.26337	0.858568	1
Medtr8g096320	11.2028	10.8802	11.2028	10.8802	-0.322682	0.640854	1
Medtr3g098910	10.1135	11.336	10.1135	11.336	1.22251	0.0728096	1
Medtr8g096310	8.73029	8.53429	8.73029	8.53429	-0.195998	0.77367	1
Medtr2g007890	NA	NA	NA	NA	NA	NA	NA
Medtr5g067530	0	1.92642	0	1.92642	1.92642	0.47476	1
Medtr7g405730	5.601	4.03616	5.601	4.03616	-1.56484	0.169428	1
Medtr7g405710	4.04449	1.26337	4.04449	1.26337	-2.78112	0.11046	1
Medtr2g436310	8.10793	6.72849	8.10793	6.72849	-1.37944	0.0610594	1
Gene_ID	Mtdrought_0	Mtdrought_2	G1	G2	G2_vs_G1_log2FoldChange	G2_vs_G1_Pvalue	G2_vs_G1_FDR
Medtr1g029380	4.83286	4.77033	4.83286	4.77033	-0.0625251	0.987523	1
Medtr3g089125	3.10199	1.43091	3.10199	1.43091	-1.67108	0.339703	1
Medtr8g042490	6.26417	6.74161	6.26417	6.74161	0.477442	0.585237	1
Medtr2g073190	9.26554	8.90229	9.26554	8.90229	-0.363252	0.580359	1
Medtr3g090940	0.962182	1.82548	0.962182	1.82548	0.8633	0.809626	1
Medtr3g090950	1.53432	0	1.53432	0	-1.53432	0.560035	1
Medtr1g028460	8.02167	7.13017	8.02167	7.13017	-0.891498	0.234329	1
Medtr4g106990	0.962182	0.886031	0.962182	0.886031	-0.0761513	1	1
Medtr6g007610	NA	NA	NA	NA	NA	NA	NA
Medtr6g007637	NA	NA	NA	NA	NA	NA	NA
Medtr6g007623	1.53432	1.43091	1.53432	1.43091	-0.103404	1	1
Medtr6g007633	NA	NA	NA	NA	NA	NA	NA
Medtr3g080990	NA	NA	NA	NA	NA	NA	NA
Medtr8g099730	1.94289	0.886031	1.94289	0.886031	-1.05686	0.698826	1
Medtr5g092600	NA	NA	NA	NA	NA	NA	NA
Medtr7g007490	2.52137	3.94649	2.52137	3.94649	1.42512	0.328696	1
Medtr3g098930	NA	NA	NA	NA	NA	NA	NA
Medtr8g096320	11.203	11.5482	11.203	11.5482	0.345226	0.566463	1
Medtr3g098910	9.99756	9.4613	9.99756	9.4613	-0.536265	0.396908	1
Medtr8g096310	8.62744	8.62082	8.62744	8.62082	-0.00662043	0.995558	1
Medtr2g007890	NA	NA	NA	NA	NA	NA	NA
Medtr5g067530	NA	NA	NA	NA	NA	NA	NA
Medtr7g405730	6.01197	5.35262	6.01197	5.35262	-0.65935	0.500466	1
Medtr7g405710	3.51485	1.43091	3.51485	1.43091	-2.08394	0.198067	1
Medtr2g436310	8.16201	7.52502	8.16201	7.52502	-0.63699	0.382475	1
Gene_ID	Mtdrought_0	Mtdrought_6	G1	G2	G2_vs_G1_log2FoldChange	G2_vs_G1_Pvalue	G2_vs_G1_FDR
Medtr1g029380	4.83286	5.21852	4.83286	5.21852	0.385664	0.843372	1
Medtr3g089125	3.10199	0	3.10199	0	-3.10199	0.190408	1
Medtr8g042490	6.26417	6.06348	6.26417	6.06348	-0.200691	0.865126	1
Medtr2g073190	9.26554	9.53554	9.26554	9.53554	0.269998	0.831625	1
Medtr3g090940	0.962182	3.11867	0.962182	3.11867	2.15649	0.345789	1
Medtr3g090950	1.53432	2.1023	1.53432	2.1023	0.567987	0.945921	1
Medtr1g028460	8.02167	4.29761	8.02167	4.29761	-3.72406	0.00461255	0.303458
Medtr4g106990	0.962182	0	0.962182	0	-0.962182	1	1
Medtr6g007610	0	1.069	0	1.069	1.069	0.945744	1
Medtr6g007637	0	1.069	0	1.069	1.069	0.945744	1
Medtr6g007623	1.53432	0	1.53432	0	-1.53432	0.654193	1
Medtr6g007633	0	2.6982	0	2.6982	2.6982	0.260756	1
Medtr3g080990	NA	NA	NA	NA	NA	NA	NA
Medtr8g099730	1.94289	3.70905	1.94289	3.70905	1.76615	0.398195	1
Medtr5g092600	0	1.069	0	1.069	1.069	0.945744	1
Medtr7g007490	2.52137	9.5398	2.52137	9.5398	7.01843	6.26847e-07	0.000532919
Medtr3g098930	NA	NA	NA	NA	NA	NA	NA
Medtr8g096320	11.203	10.8213	11.203	10.8213	-0.381715	0.699381	1
Medtr3g098910	9.99756	12.1285	9.99756	12.1285	2.13091	0.0777264	1
Medtr8g096310	8.62744	9.08588	8.62744	9.08588	0.458438	0.696706	1
Medtr2g007890	NA	NA	NA	NA	NA	NA	NA
Medtr5g067530	NA	NA	NA	NA	NA	NA	NA
Medtr7g405730	6.01197	4.29761	6.01197	4.29761	-1.71436	0.248829	1
Medtr7g405710	3.51485	1.67625	3.51485	1.67625	-1.83861	0.380129	1
Medtr2g436310	8.16201	5.26045	8.16201	5.26045	-2.90156	0.018212	0.580528
Gene_ID	Mtdrought_0	Mtdrought_12	G1	G2	G2_vs_G1_log2FoldChange	G2_vs_G1_Pvalue	G2_vs_G1_FDR
Medtr1g029380	4.83286	1.97129	4.83286	1.97129	-2.86157	0.143843	1
Medtr3g089125	3.10199	1.29901	3.10199	1.29901	-1.80299	0.484112	1
Medtr8g042490	6.26417	6.09143	6.26417	6.09143	-0.172739	0.893873	1
Medtr2g073190	9.26554	9.32359	9.26554	9.32359	0.0580507	0.984997	1
Medtr3g090940	0.962182	5.53226	0.962182	5.53226	4.57008	0.017111	0.55334
Medtr3g090950	1.53432	4.51783	1.53432	4.51783	2.98352	0.134181	1
Medtr1g028460	8.02167	5.9622	8.02167	5.9622	-2.05947	0.0887602	1
Medtr4g106990	0.962182	1.29901	0.962182	1.29901	0.336823	1	1
Medtr6g007610	0	1.97129	0	1.97129	1.97129	0.485378	1
Medtr6g007637	0	3.48853	0	3.48853	3.48853	0.131318	1
Medtr6g007623	1.53432	0	1.53432	0	-1.53432	0.771032	1
Medtr6g007633	0	1.29901	0	1.29901	1.29901	0.81826	1
Medtr3g080990	0	1.29901	0	1.29901	1.29901	0.81826	1
Medtr8g099730	1.94289	5.74366	1.94289	5.74366	3.80076	0.0344173	0.788225
Medtr5g092600	NA	NA	NA	NA	NA	NA	NA
Medtr7g007490	2.52137	8.92456	2.52137	8.92456	6.40319	6.82554e-06	0.00246656
Medtr3g098930	0	1.97129	0	1.97129	1.97129	0.485378	1
Medtr8g096320	11.203	10.4768	11.203	10.4768	-0.726165	0.50212	1
Medtr3g098910	9.99756	12.3542	9.99756	12.3542	2.35662	0.0614681	1
Medtr8g096310	8.62744	9.10759	8.62744	9.10759	0.480152	0.679989	1
Medtr2g007890	0	1.29901	0	1.29901	1.29901	0.81826	1
Medtr5g067530	0	1.29901	0	1.29901	1.29901	0.81826	1
Medtr7g405730	6.01197	4.51783	6.01197	4.51783	-1.49413	0.327864	1
Medtr7g405710	3.51485	0	3.51485	0	-3.51485	0.179052	1
Medtr2g436310	8.16201	6.02826	8.16201	6.02826	-2.13375	0.0745523	1
Gene_ID	Mtsalt_0	Mtsalt_2	G1	G2	G2_vs_G1_log2FoldChange	G2_vs_G1_Pvalue	G2_vs_G1_FDR
Medtr1g029380	4.46964	5.51492	4.46964	5.51492	1.04528	0.415373	1
Medtr3g089125	0	2.4923	0	2.4923	2.4923	0.46605	1
Medtr8g042490	6.85411	6.73666	6.85411	6.73666	-0.117448	0.931639	1
Medtr2g073190	9.2343	9.73916	9.2343	9.73916	0.504868	0.476865	1
Medtr3g090940	0	2.4923	0	2.4923	2.4923	0.46605	1
Medtr3g090950	0	3.12288	0	3.12288	3.12288	0.292502	1
Medtr1g028460	8.16574	7.16649	8.16574	7.16649	-0.999245	0.244165	1
Medtr4g106990	0	0.824665	0	0.824665	0.824665	1	1
Medtr6g007610	0	1.34611	0	1.34611	1.34611	0.788428	1
Medtr6g007637	NA	NA	NA	NA	NA	NA	NA
Medtr6g007623	1.07962	0.824665	1.07962	0.824665	-0.254959	1	1
Medtr6g007633	0	1.34611	0	1.34611	1.34611	0.788428	1
Medtr3g080990	NA	NA	NA	NA	NA	NA	NA
Medtr8g099730	0	2.27966	0	2.27966	2.27966	0.522127	1
Medtr5g092600	0	0.824665	0	0.824665	0.824665	1	1
Medtr7g007490	1.07962	4.28592	1.07962	4.28592	3.20629	0.136449	1
Medtr3g098930	0	1.34611	0	1.34611	1.34611	0.788428	1
Medtr8g096320	11.1905	10.5208	11.1905	10.5208	-0.669664	0.391021	1
Medtr3g098910	10.2437	11.0562	10.2437	11.0562	0.81243	0.262555	1
Medtr8g096310	8.87925	8.86892	8.87925	8.86892	-0.010333	0.986278	1
Medtr2g007890	0	1.7283	0	1.7283	1.7283	0.665616	1
Medtr5g067530	0	1.7283	0	1.7283	1.7283	0.665616	1
Medtr7g405730	4.23387	5.6091	4.23387	5.6091	1.37523	0.287169	1
Medtr7g405710	3.72774	1.7283	3.72774	1.7283	-1.99944	0.380712	1
Medtr2g436310	7.67785	9.13935	7.67785	9.13935	1.4615	0.0589572	1
Gene_ID	Mtsalt_0	Mtsalt_6	G1	G2	G2_vs_G1_log2FoldChange	G2_vs_G1_Pvalue	G2_vs_G1_FDR
Medtr1g029380	4.46964	5.75126	4.46964	5.75126	1.28162	0.328839	1
Medtr3g089125	0	0.829784	0	0.829784	0.829784	1	1
Medtr8g042490	6.85411	5.85179	6.85411	5.85179	-1.00232	0.362478	1
Medtr2g073190	9.2343	9.93286	9.2343	9.93286	0.698568	0.391828	1
Medtr3g090940	0	2.68749	0	2.68749	2.68749	0.43972	1
Medtr3g090950	0	3.90627	0	3.90627	3.90627	0.138804	1
Medtr1g028460	8.16574	6.27029	8.16574	6.27029	-1.89545	0.0482819	1
Medtr4g106990	0	1.35323	0	1.35323	1.35323	0.79132	1
Medtr6g007610	NA	NA	NA	NA	NA	NA	NA
Medtr6g007637	0	1.7365	0	1.7365	1.7365	0.677288	1
Medtr6g007623	1.07962	0.829784	1.07962	0.829784	-0.24984	1	1
Medtr6g007633	0	2.99942	0	2.99942	2.99942	0.354938	1
Medtr3g080990	NA	NA	NA	NA	NA	NA	NA
Medtr8g099730	0	4.23884	0	4.23884	4.23884	0.0888047	1
Medtr5g092600	NA	NA	NA	NA	NA	NA	NA
Medtr7g007490	1.07962	5.81242	1.07962	5.81242	4.73279	0.00561559	0.35798
Medtr3g098930	0	0.829784	0	0.829784	0.829784	1	1
Medtr8g096320	11.1905	10.3927	11.1905	10.3927	-0.797772	0.389292	1
Medtr3g098910	10.2437	11.748	10.2437	11.748	1.50426	0.0967656	1
Medtr8g096310	8.87925	8.44826	8.87925	8.44826	-0.430992	0.640623	1
Medtr2g007890	0	1.35323	0	1.35323	1.35323	0.79132	1
Medtr5g067530	0	2.28898	0	2.28898	2.28898	0.542802	1
Medtr7g405730	4.23387	5.66547	4.23387	5.66547	1.4316	0.291389	1
Medtr7g405710	3.72774	1.35323	3.72774	1.35323	-2.37451	0.333091	1
Medtr2g436310	7.67785	7.36663	7.67785	7.36663	-0.311212	0.763631	1
Gene_ID	Mtsalt_0	Mtsalt_12	G1	G2	G2_vs_G1_log2FoldChange	G2_vs_G1_Pvalue	G2_vs_G1_FDR
Medtr1g029380	4.46964	8.37029	4.46964	8.37029	3.90065	0.00542208	0.368123
Medtr3g089125	0	1.2205	0	1.2205	1.2205	0.924542	1
Medtr8g042490	6.85411	5.20623	6.85411	5.20623	-1.64788	0.288391	1
Medtr2g073190	9.2343	10.7984	9.2343	10.7984	1.5641	0.173564	1
Medtr3g090940	0	4.38916	0	4.38916	4.38916	0.117659	1
Medtr3g090950	NA	NA	NA	NA	NA	NA	NA
Medtr1g028460	8.16574	5.30663	8.16574	5.30663	-2.85911	0.0365093	0.852213
Medtr4g106990	NA	NA	NA	NA	NA	NA	NA
Medtr6g007610	NA	NA	NA	NA	NA	NA	NA
Medtr6g007637	0	2.66018	0	2.66018	2.66018	0.470811	1
Medtr6g007623	1.07962	0	1.07962	0	-1.07962	1	1
Medtr6g007633	0	2.31928	0	2.31928	2.31928	0.547866	1
Medtr3g080990	0	1.87206	0	1.87206	1.87206	0.655856	1
Medtr8g099730	0	4.29454	0	4.29454	4.29454	0.131361	1
Medtr5g092600	NA	NA	NA	NA	NA	NA	NA
Medtr7g007490	1.07962	6.71096	1.07962	6.71096	5.63134	0.00487835	0.356034
Medtr3g098930	0	1.87206	0	1.87206	1.87206	0.655856	1
Medtr8g096320	11.1905	11.0661	11.1905	11.0661	-0.124361	0.923296	1
Medtr3g098910	10.2437	10.967	10.2437	10.967	0.723298	0.529597	1
Medtr8g096310	8.87925	8.21102	8.87925	8.21102	-0.668232	0.565142	1
Medtr2g007890	NA	NA	NA	NA	NA	NA	NA
Medtr5g067530	NA	NA	NA	NA	NA	NA	NA
Medtr7g405730	4.23387	3.36624	4.23387	3.36624	-0.867628	0.738377	1
Medtr7g405710	3.72774	0	3.72774	0	-3.72774	0.262706	1
Medtr2g436310	7.67785	5.72467	7.67785	5.72467	-1.95318	0.159107	1
